# Supplementary material for: Targeted expansion of a barley genebank core collection facilitates the discovery of disease resistance loci
Source: Theor Appl Genet. 2026 Jan 11;139(1):30. doi: 10.1007/s00122-025-05139-9 (PMC12791075; doi:10.1007/s00122-025-05139-9)
Supplement: Supplementary file 2 — Supplementary file2 (XLSX 41 KB) [file 122_2025_5139_MOESM2_ESM.xlsx]

## Sheet: S1
Table S1 List of 300 genotypes (validation set) used in this study
lims.id	ENA_accession_id	panel	accession	sample.id_sara	name	status_genebank_information	domestication_status_curated	country_of_origin	annual_growth_habit	row_type	bridge_region
1132155	ERX2387470	BRIDGE	HOR_18820	Sample_1132155	CITY	cultivar	domesticated	GBR	spring		Northern_Europe
1132306	ERX2387321	BRIDGE	HOR_18988	Sample_1132306		breeding_material	domesticated		spring
1132332	ERX2387297	BRIDGE	HOR_19031	Sample_1132332	PERARGE	cultivar	domesticated		spring
1132863	ERX2386778	BRIDGE	HOR_19781	Sample_1132863	JAPANISCHE 458	cultivar	domesticated	JPN	spring		Far_East
1133451	ERX2386202	BRIDGE	HOR_20446	Sample_1133451		breeding_material	domesticated		spring
1133498	ERX2386157	BRIDGE	HOR_20495	Sample_1133498		breeding_material	domesticated		spring
1133527	ERX2386128	BRIDGE	HOR_20545	Sample_1133527	CLARET	cultivar	domesticated		spring
1133535	ERX2386120	BRIDGE	HOR_20557	Sample_1133535	GOLF	cultivar	domesticated	GBR	spring		Northern_Europe
1135659	ERX2399553	BRIDGE	HOR_20662	Sample_1135659	ALMA (FRIMMEL) AUSGANGSFORM 4X	breeding_material	domesticated	DEU	spring		Northern_Europe
1135771	ERX2399445	BRIDGE	HOR_20771	Sample_1135771		breeding_material	domesticated		spring
1135902	ERX2399316	BRIDGE	HOR_20903	Sample_1135902		breeding_material	domesticated		spring
1176561	ERX2385673	BRIDGE	HOR_2489	Sample_1176561	Vada	cultivar	domesticated	NLD	spring	2-rowed	Northern_Europe
1176650	ERX2385586	BRIDGE	HOR_2587	Sample_1176650	Firlbecks III Neu	cultivar	domesticated	DEU	spring	2-rowed	Northern_Europe
1159944	ERX2398369	BRIDGE	HOR_1133	Sample_1159944		landrace	domesticated	FRA	spring	6-rowed	Northern_Europe
1179061	ERX2385316	BRIDGE	HOR_2943	Sample_1179061		landrace	domesticated		spring	6-rowed
1179067	ERX2385310	BRIDGE	HOR_2951	Sample_1179067		landrace	domesticated		spring	6-rowed
1179173	ERX2385206	BRIDGE	HOR_3670	Sample_1179173		landrace	domesticated		spring	6-rowed
1179175	ERX2385204	BRIDGE	HOR_3672	Sample_1179175		landrace	domesticated		spring	6-rowed
1254809	ERX2385090	BRIDGE	HOR_3793	Sample_1254809	Torre Molinos	cultivar	domesticated	ESP	spring	6-rowed	Southern_Europe
1254886	ERX2385013	BRIDGE	HOR_3878	Sample_1254886	Peroga	cultivar	domesticated	DEU	spring	2-rowed	Northern_Europe
1254967	ERX2384934	BRIDGE	HOR_3982	Sample_1254967	Firlbecks Union	cultivar	domesticated	DEU	spring	2-rowed	Northern_Europe
1255131	ERX2384774	BRIDGE	HOR_4422	Sample_1255131	Strengs Osiris	cultivar	domesticated	DEU	spring	2-rowed	Northern_Europe
1255257	ERX2384652	BRIDGE	HOR_4636	Sample_1255257	Denar	cultivar	domesticated	CSK	spring	2-rowed	Northern_Europe
1255320	ERX2384589	BRIDGE	HOR_4747	Sample_1255320	M_llers Medusa	cultivar	domesticated	DEU	spring	2-rowed	Northern_Europe
1255435	ERX2384478	BRIDGE	HOR_4950	Sample_1255435	Probstdorfer Belluna	cultivar	domesticated	AUT	spring	2-rowed	Northern_Europe
1255462	ERX2384451	BRIDGE	HOR_4978	Sample_1255462	Auriga	cultivar	domesticated	DEU	spring	2-rowed	Northern_Europe
1255471	ERX2384442	BRIDGE	HOR_4987	Sample_1255471	Pauline	cultivar	domesticated	NLD	spring	2-rowed	Northern_Europe
1255481	ERX2384432	BRIDGE	HOR_4997	Sample_1255481	Brevia	cultivar	domesticated	DEU	spring	2-rowed	Northern_Europe
1257890	ERX2383676	BRIDGE	HOR_5845	Sample_1257890	S-38	breeding_material	domesticated	ETH	spring	2-rowed	Ethiopia
1257921	ERX2383647	BRIDGE	HOR_5877	Sample_1257921	No. 123	landrace	domesticated	ETH	spring	2-rowed	Ethiopia
1258116	ERX2383456	BRIDGE	HOR_6094	Sample_1258116		landrace	domesticated	ETH	spring	2-rowed	Ethiopia
1385908	ERX2377794	BRIDGE	HOR_7342	Sample_1385908		landrace	domesticated	SVK	spring	2-rowed	Northern_Europe
1385924	ERX2377778	BRIDGE	HOR_7357	Sample_1385924		landrace	domesticated	SVK	spring	2-rowed	Northern_Europe
1385929	ERX2377773	BRIDGE	HOR_7362	Sample_1385929		landrace	domesticated	SVK	spring	2-rowed	Northern_Europe
1385940	ERX2377762	BRIDGE	HOR_7373	Sample_1385940		landrace	domesticated	SVK	spring	2-rowed	Northern_Europe
1385941	ERX2377761	BRIDGE	HOR_7374	Sample_1385941		landrace	domesticated	SVK	spring	2-rowed	Northern_Europe
1385945	ERX2377757	BRIDGE	HOR_7378	Sample_1385945		landrace	domesticated	SVK	spring	2-rowed	Northern_Europe
1386019	ERX2377685	BRIDGE	HOR_7476	Sample_1386019	Cervecera Union Treated with Uspulua	breeding_material	domesticated	ARG	spring	2-rowed	South_America
1386036	ERX2377668	BRIDGE	HOR_7496	Sample_1386036	Taplani	cultivar	domesticated	HUN	spring	2-rowed	Northern_Europe
1382584	ERX2382721	BRIDGE	HOR_6980	Sample_1382584	Fergus	cultivar	domesticated	USA	spring	2-rowed	North_America
1382891	ERX2382420	BRIDGE	HOR_7334	Sample_1382891		landrace	domesticated	SVK	spring	2-rowed	Northern_Europe
1382892	ERX2382419	BRIDGE	HOR_7335	Sample_1382892		landrace	domesticated	SVK	spring	2-rowed	Northern_Europe
1383119	ERX2382198	BRIDGE	HOR_8626	Sample_1383119		landrace	domesticated	SVK	spring	2-rowed	Northern_Europe
1383129	ERX2382188	BRIDGE	HOR_8637	Sample_1383129		landrace	domesticated	SVK	spring	2-rowed	Northern_Europe
1383137	ERX2382180	BRIDGE	HOR_8645	Sample_1383137		landrace	domesticated	SVK	spring	2-rowed	Northern_Europe
1383170	ERX2382149	BRIDGE	HOR_8677	Sample_1383170		landrace	domesticated	SVK	spring	2-rowed	Northern_Europe
1383179	ERX2382140	BRIDGE	HOR_8690	Sample_1383179	Sval_fs Simba	cultivar	domesticated	SWE	spring	2-rowed	Northern_Europe
1383180	ERX2382139	BRIDGE	HOR_8691	Sample_1383180	Hordeum laevigatum	cultivar	domesticated	DNK	spring	2-rowed	Northern_Europe
1389141	ERX2376007	BRIDGE	HOR_10172	Sample_1389141	Delta	cultivar	domesticated	GBR	spring	2-rowed	Northern_Europe
1389142	ERX2376006	BRIDGE	HOR_10173	Sample_1389142	Golf	cultivar	domesticated	GBR	spring	2-rowed	Northern_Europe
1389143	ERX2376005	BRIDGE	HOR_10174	Sample_1389143	Hockey	cultivar	domesticated	GBR	spring	2-rowed	Northern_Europe
1389144	ERX2376004	BRIDGE	HOR_10175	Sample_1389144	Klaxon	cultivar	domesticated	GBR	spring	2-rowed	Northern_Europe
1389146	ERX2376002	BRIDGE	HOR_10177	Sample_1389146	Mars	cultivar	domesticated	CSK	spring	2-rowed	Northern_Europe
1389277	ERX2375878	BRIDGE	HOR_10395	Sample_1389277	Beate	cultivar	domesticated	DEU	spring	2-rowed	Northern_Europe
1389278	ERX2375877	BRIDGE	HOR_10396	Sample_1389278	Arena	cultivar	domesticated	DEU	spring	2-rowed	Northern_Europe
1389454	ERX2375701	BRIDGE	HOR_10600	Sample_1389454		landrace	domesticated	POL	spring	2-rowed	Northern_Europe
1389522	ERX2375633	BRIDGE	HOR_10674	Sample_1389522	Corniche	cultivar	domesticated	DDR	spring	2-rowed	Northern_Europe
1389555	ERX2375602	BRIDGE	HOR_21589	Sample_1389555	KLAXON	cultivar	domesticated	GBR	spring		Northern_Europe
1389571	ERX2375586	BRIDGE	HOR_21613	Sample_1389571	BECKET	cultivar	domesticated	GBR	spring	2-rowed	Northern_Europe
1389590	ERX2375567	BRIDGE	HOR_21632	Sample_1389590	HAISA	cultivar	domesticated		spring	2-rowed
1389633	ERX2375526	BRIDGE	HOR_11108	Sample_1389633		landrace	domesticated	ITA	spring		Southern_Europe
1387533	ERX2376998	BRIDGE	HOR_8899	Sample_1387533	Grit	cultivar	domesticated	DDR	spring	2-rowed	Northern_Europe
1387535	ERX2376996	BRIDGE	HOR_8901	Sample_1387535	Gerlinde	cultivar	domesticated	DDR	spring	2-rowed	Northern_Europe
1387555	ERX2376976	BRIDGE	HOR_8926	Sample_1387555	Claret	cultivar	domesticated	GBR	spring	2-rowed	Northern_Europe
1387560	ERX2376971	BRIDGE	HOR_8931	Sample_1387560	Koru	cultivar	domesticated	GBR	spring	2-rowed	Northern_Europe
1387729	ERX2376806	BRIDGE	HOR_9117	Sample_1387729		landrace	domesticated	ETH	spring	6-rowed	Ethiopia
1388027	ERX2376692	BRIDGE	HOR_9246	Sample_1388027	Consista	cultivar	domesticated	DDR	spring	2-rowed	Northern_Europe
1388236	ERX2376504	BRIDGE	HOR_9591	Sample_1388236	Fergus	cultivar	domesticated	CAN	spring	2-rowed	North_America
1388299	ERX2376443	BRIDGE	HOR_9659	Sample_1388299		landrace	domesticated	SVK	spring	2-rowed	Northern_Europe
1388305	ERX2376437	BRIDGE	HOR_9665	Sample_1388305		landrace	domesticated	SVK	spring	2-rowed	Northern_Europe
1388312	ERX2376430	BRIDGE	HOR_9672	Sample_1388312		landrace	domesticated	SVK	spring	2-rowed	Northern_Europe
1388314	ERX2376428	BRIDGE	HOR_9674	Sample_1388314		landrace	domesticated	SVK	spring	2-rowed	Northern_Europe
1388315	ERX2376427	BRIDGE	HOR_9675	Sample_1388315		landrace	domesticated	SVK	spring	2-rowed	Northern_Europe
1388319	ERX2376423	BRIDGE	HOR_9679	Sample_1388319		landrace	domesticated	SVK	spring	2-rowed	Northern_Europe
1388328	ERX2376414	BRIDGE	HOR_9688	Sample_1388328		landrace	domesticated	SVK	spring	2-rowed	Northern_Europe
1388335	ERX2376407	BRIDGE	HOR_9695	Sample_1388335		landrace	domesticated	SVK	spring	2-rowed	Northern_Europe
1388402	ERX2376342	BRIDGE	HOR_9816	Sample_1388402		landrace	domesticated	GEO	spring	2-rowed	Near_East
1388425	ERX2376319	BRIDGE	HOR_9848	Sample_1388425		landrace	domesticated	AUT	spring	2-rowed	Northern_Europe
1388427	ERX2376317	BRIDGE	HOR_9851	Sample_1388427		landrace	domesticated	AUT	spring	2-rowed	Northern_Europe
1388601	ERX2376124	BRIDGE	HOR_10045	Sample_1388601		landrace	domesticated	ITA	spring	6-rowed	Southern_Europe
923668	ERX2397153	BRIDGE	HOR_10939	Sample_923668/		landrace	domesticated	ITA	spring		Southern_Europe
1060844	ERX2393753	BRIDGE	HOR_13822	Sample_1060844	NORDSAAT IMPALA	cultivar	domesticated	DEU	spring	2-rowed	Northern_Europe
1061028	ERX2393573	BRIDGE	HOR_14271	Sample_1061028	KAFFA II	landrace	domesticated	ETH	spring		Ethiopia
1061417	ERX2393197	BRIDGE	HOR_10802	Sample_1061417	HVS 46697	cultivar	domesticated	DDR	spring	2-rowed	Northern_Europe
1061477	ERX2393139	BRIDGE	HOR_10911	Sample_1061477	Larissa	cultivar	domesticated	DDR	spring	2-rowed	Northern_Europe
1061512	ERX2393104	BRIDGE	HOR_10987	Sample_1061512	Krona	cultivar	domesticated	DDR	spring	2-rowed	Northern_Europe
1061905	ERX2392719	BRIDGE	HOR_12397	Sample_1061905		landrace	domesticated	ALB	spring	2-rowed	Northern_Europe
1062029	ERX2392599	BRIDGE	HOR_13459	Sample_1062029	Nebi	cultivar	domesticated	DEU	spring	2-rowed	Northern_Europe
1116003	ERX2387793	BRIDGE	HOR_18427	Sample_1116003	BARTOK	cultivar	domesticated	GBR	spring		Northern_Europe
1116006	ERX2387790	BRIDGE	HOR_18437	Sample_1116006	CAMINANT	cultivar	domesticated	DEU	spring		Northern_Europe
1116018	ERX2387778	BRIDGE	HOR_18450	Sample_1116018	LARISSA	cultivar	domesticated	DEU	spring		Northern_Europe
1116078	ERX2387720	BRIDGE	HOR_18520	Sample_1116078	KAFFA I	landrace	domesticated	ETH	spring		Ethiopia
1116389	ERX2387577	BRIDGE	HOR_18666	Sample_1116389	DIAMALTA	cultivar	domesticated	DEU	spring		Northern_Europe
1116407	ERX2387559	BRIDGE	HOR_18687	Sample_1116407	CORNICHE	cultivar	domesticated	DEU	spring		Northern_Europe
1116410	ERX2387556	BRIDGE	HOR_18691	Sample_1116410	OLGA	cultivar	domesticated	SWE	spring		Northern_Europe
1116432	ERX2387534	BRIDGE	HOR_18726	Sample_1116432	DELITA	cultivar	domesticated	DEU	spring		Northern_Europe
1116436	ERX2387530	BRIDGE	HOR_18731	Sample_1116436	CARINA	cultivar	domesticated	DEU	spring		Northern_Europe
1116443	ERX2387523	BRIDGE	HOR_18742	Sample_1116443	ANNE	cultivar	domesticated	DEU	spring		Northern_Europe
1116446	ERX2387520	BRIDGE	HOR_18747	Sample_1116446	ARENA	cultivar	domesticated	DEU	spring		Northern_Europe
1116450	ERX2387516	BRIDGE	HOR_18757	Sample_1116450	HOCKEY	cultivar	domesticated	GBR	spring		Northern_Europe
1116454	ERX2387512	BRIDGE	HOR_18763	Sample_1116454	REGATTA	cultivar	domesticated	GBR	spring	2-rowed	Northern_Europe
1116460	ERX2387506	BRIDGE	HOR_18774	Sample_1116460	FERGIE	cultivar	domesticated	GBR	spring		Northern_Europe
1116463	ERX2387503	BRIDGE	HOR_18777	Sample_1116463	ELVIRA	cultivar	domesticated	DEU	spring		Northern_Europe
1107935	ERX2390319	BRIDGE	HOR_16774	Sample_1107935	DELLUNA	cultivar	domesticated		spring
1107969	ERX2390285	BRIDGE	HOR_16808	Sample_1107969	PEROGA	cultivar	domesticated	DEU	spring		Northern_Europe
1107979	ERX2390275	BRIDGE	HOR_16819	Sample_1107979	VADA	cultivar	domesticated	GBR	spring		Northern_Europe
1107996	ERX2390258	BRIDGE	HOR_16836	Sample_1107996	ULME	cultivar	domesticated	DEU	spring		Northern_Europe
1108095	ERX2390161	BRIDGE	HOR_16939	Sample_1108095	SHEKIR I	landrace	domesticated	ETH	spring		Ethiopia
1108134	ERX2390135	BRIDGE	HOR_16968	Sample_1108134	SHEKI I	landrace	domesticated	ETH	spring		Ethiopia
1108144	ERX2390125	BRIDGE	HOR_16978	Sample_1108144	SHEKI II	landrace	domesticated	ETH	spring		Ethiopia
1108374	ERX2389909	BRIDGE	HOR_17224	Sample_1108374		landrace	domesticated	ESP	spring		Southern_Europe
1108441	ERX2389844	BRIDGE	HOR_17341	Sample_1108441	FERGUS	cultivar	domesticated		spring
1108534	ERX2389764	BRIDGE	HOR_17465	Sample_1108534	ABESSINIEN	landrace	domesticated	ETH	spring		Ethiopia
1108605	ERX2389695	BRIDGE	HOR_17564	Sample_1108605	ARA	cultivar	domesticated	DEU	spring		Northern_Europe
1108707	ERX2389606	BRIDGE	HOR_17687	Sample_1108707	ABESSINIEN	landrace	domesticated	ETH	spring		Ethiopia
1108719	ERX2389594	BRIDGE	HOR_17703	Sample_1108719	LISA	cultivar	domesticated	DEU	spring		Northern_Europe
1108726	ERX2389587	BRIDGE	HOR_17716	Sample_1108726	NACKTA	cultivar	domesticated	DEU	spring		Northern_Europe
1108745	ERX2389568	BRIDGE	HOR_17755	Sample_1108745	OSIRIS	cultivar	domesticated	DEU	spring		Northern_Europe
1108747	ERX2389566	BRIDGE	HOR_17759	Sample_1108747	ASPANA	cultivar	domesticated	DEU	spring		Northern_Europe
1108838	ERX2389477	BRIDGE	HOR_17893	Sample_1108838	AURIGA	cultivar	domesticated	DEU	spring		Northern_Europe
1108840	ERX2389475	BRIDGE	HOR_17895	Sample_1108840	MEDUSA	cultivar	domesticated	DEU	spring		Northern_Europe
1108948	ERX2389380	BRIDGE	HOR_18035	Sample_1108948	SHEKIR I	landrace	domesticated	ETH	spring		Ethiopia
1109115	ERX2387989	BRIDGE	HOR_18219	Sample_1109115	JOLINE (KLAXON X RPB 77-713)	breeding_material	domesticated		spring
1109127	ERX2387977	BRIDGE	HOR_18231	Sample_1109127	DETTA	cultivar	domesticated		spring
1109133	ERX2387971	BRIDGE	HOR_18238	Sample_1109133	CLASCON	cultivar	domesticated		spring
1109149	ERX2387955	BRIDGE	HOR_18256	Sample_1109149	OBOE (KLAXON X HOCKEY)	breeding_material	domesticated		spring
1109153	ERX2387951	BRIDGE	HOR_18261	Sample_1109153	KAFFA III	landrace	domesticated	ETH	spring		Ethiopia
1109200	ERX2387906	BRIDGE	HOR_18309	Sample_1109200	MAHABAD	landrace	domesticated	IRN	spring		Near_East
1109229	ERX2387877	BRIDGE	HOR_18338	Sample_1109229	NAHAVAND	landrace	domesticated	IRN	spring		Near_East
1062759	ERX2392446	BRIDGE	HOR_13884	Sample_1062759		landrace	domesticated	ETH	spring	2-rowed	Ethiopia
1095752	ERX2391155	BRIDGE	HOR_15649	Sample_1095752	MEIAMANA	landrace	domesticated	SUN	spring		Northern_Europe
1095933	ERX2390978	BRIDGE	HOR_16037	Sample_1095933	SG X 996/76 ASSE X KLEINKOERNIG	breeding_material	domesticated		spring
1096447	ERX2390476	BRIDGE	HOR_16608	Sample_1096447	SHEKI I	landrace	domesticated	ETH	spring		Ethiopia
1096453	ERX2390470	BRIDGE	HOR_16614	Sample_1096453	SHEKI I	landrace	domesticated	ETH	spring		Ethiopia
1096492	ERX2390431	BRIDGE	HOR_16653	Sample_1096492	AKME	cultivar	domesticated	DEU	spring		Northern_Europe
1096495	ERX2390428	BRIDGE	HOR_16656	Sample_1096495	BREVIA	cultivar	domesticated	DEU	spring		Northern_Europe
1096552	ERX2390373	BRIDGE	HOR_16716	Sample_1096552	SHEKI I	landrace	domesticated	ETH	spring		Ethiopia
960980	ERX2395985	BRIDGE	HOR_13152	Sample_960980/		landrace	domesticated	ALB	spring	2-rowed	Northern_Europe
960991	ERX2395974	BRIDGE	HOR_13399	Sample_960991/	Hungaria No. 84 [vernacular name]	cultivar	domesticated	CHN	spring	2-rowed	Far_East
1073050	ERX2392009	BRIDGE	HOR_15483	Sample_1073050		landrace	domesticated	ETH	spring		Ethiopia
1073530	ERX2391675	BRIDGE	HOR_15004	Sample_1073530	DENAR	cultivar	domesticated		spring
1073572	ERX2391637	BRIDGE	HOR_15067	Sample_1073572	UNION	cultivar	domesticated	DEU	spring		Northern_Europe
1073784	ERX2391450	BRIDGE	HOR_15305	Sample_1073784	MARTONVASARI F B 104	cultivar	domesticated		spring
1073868	ERX2391376	BRIDGE	HOR_15415	Sample_1073868	DRUSB	landrace	domesticated	PAK	spring		Central_Asia
1432586	ERX2275298	BRIDGE	BCC_859	Sample_1432586	Fergus	cultivar	domesticated	CAN	spring		North_America
1432759	ERX2275129	BRIDGE	BCC_1378	Sample_1432759	Claret	cultivar	domesticated	GBR	spring	2-rowed	Northern_Europe
1432779	ERX2275111	BRIDGE	BCC_1397	Sample_1432779	MFB 104	landrace	domesticated	HUN	spring	2-rowed	Northern_Europe
1432788	ERX2275102	BRIDGE	BCC_1406	Sample_1432788	Prisma	cultivar	domesticated	NLD	spring	2-rowed	Northern_Europe
1432802	ERX2275088	BRIDGE	BCC_1420	Sample_1432802	Vada	cultivar	domesticated	NLD	spring	2-rowed	Northern_Europe
1432818	ERX2275072	BRIDGE	BCC_1436	Sample_1432818	HOR 8676	landrace	domesticated	CZE	spring	2-rowed	Northern_Europe
923233	ERX2397574	BRIDGE	HOR_12020	Sample_923233/		landrace	domesticated	CAN	winter	6-rowed	North_America
923234	ERX2397573	BRIDGE	HOR_12021	Sample_923234/		landrace	domesticated	CAN	winter	6-rowed	North_America
923245	ERX2397562	BRIDGE	HOR_12031	Sample_923245/	Dea	cultivar	domesticated	GBR	winter	6-rowed	Northern_Europe
923251	ERX2397556	BRIDGE	HOR_12040	Sample_923251/		landrace	domesticated	CAN	winter	6-rowed	North_America
923253	ERX2397554	BRIDGE	HOR_12041	Sample_923253/		landrace	domesticated	CAN	winter	6-rowed	North_America
923264	ERX2397543	BRIDGE	HOR_12054	Sample_923264/	Trait D'union	cultivar	domesticated	FRA	winter	2-rowed	Northern_Europe
923265	ERX2397542	BRIDGE	HOR_12056	Sample_923265/	Dea	cultivar	domesticated	FRA	winter	6-rowed	Northern_Europe
923274	ERX2397533	BRIDGE	HOR_10724	Sample_923274/	F-123 (Precoce)	breeding_material	domesticated		winter	6-rowed
923282	ERX2397525	BRIDGE	HOR_12074	Sample_923282/	Kikai-hadaka; Norin 19 [vernacular name]	cultivar	domesticated	JPN	winter	6-rowed	Far_East
923286	ERX2397521	BRIDGE	HOR_12077	Sample_923286/		landrace	domesticated	CAN	winter	6-rowed	North_America
923297	ERX2397510	BRIDGE	HOR_12087	Sample_923297/		landrace	domesticated	CAN	winter	6-rowed	North_America
923301	ERX2397506	BRIDGE	HOR_12091	Sample_923301/		landrace	domesticated	TUR	winter	6-rowed	Near_East
923494	ERX2397319	BRIDGE	HOR_12275	Sample_923494/	Akyurek 88	landrace	domesticated	TUR	winter	intermedium	Near_East
923518	ERX2397296	BRIDGE	HOR_10830	Sample_923518/		landrace	domesticated	ITA	winter	6-rowed	Southern_Europe
923686	ERX2397139	BRIDGE	HOR_10964	Sample_923686/	Kira	cultivar	domesticated	DEU	winter	2-rowed	Northern_Europe
923706	ERX2397122	BRIDGE	HOR_11030	Sample_923706/	Bokusekikou 3	cultivar	domesticated	CHN	winter	6-rowed	Far_East
923785	ERX2397052	BRIDGE	HOR_11141	Sample_923785/	Mokusekko 3	cultivar	domesticated	JPN	winter	6-rowed	Far_East
923882	ERX2396967	BRIDGE	HOR_11537	Sample_923882/	Wusein	cultivar	domesticated	CHN	winter	6-rowed	Far_East
924143	ERX2396736	BRIDGE	HOR_11772	Sample_924143/	Oowa [vernacular name]	landrace	domesticated	IND	winter	intermedium	Central_Asia
924183	ERX2396700	BRIDGE	HOR_11810	Sample_924183/	Oowa [vernacular name]	landrace	domesticated	IND	winter	intermedium	Central_Asia
924372	ERX2396688	BRIDGE	HOR_11822	Sample_924372/	Oowa [vernacular name]	landrace	domesticated	IND	winter	intermedium	Central_Asia
924379	ERX2396681	BRIDGE	HOR_11829	Sample_924379/	Tsema [vernacular name]	landrace	domesticated	IND	winter	intermedium	Central_Asia
924381	ERX2396680	BRIDGE	HOR_11830	Sample_924381/	Tingtsema [vernacular name]	landrace	domesticated	IND	winter	intermedium	Central_Asia
924485	ERX2396588	BRIDGE	HOR_11925	Sample_924485/	Tching Chou 5	cultivar	domesticated	CHN	winter	6-rowed	Far_East
1060612	ERX2393981	BRIDGE	HOR_7424	Sample_1060612	Probstdorfer Massa	cultivar	domesticated	AUT	winter	6-rowed	Northern_Europe
1060958	ERX2393641	BRIDGE	HOR_9593	Sample_1060958	Rapidan	cultivar	domesticated	USA	winter		North_America
1061111	ERX2393492	BRIDGE	HOR_10055	Sample_1061111		landrace	domesticated	ESP	winter	6-rowed	Southern_Europe
1061121	ERX2393482	BRIDGE	HOR_10179	Sample_1061121	Albias	cultivar	domesticated	FRA	winter	6-rowed	Northern_Europe
1061122	ERX2393481	BRIDGE	HOR_10180	Sample_1061122	Antares	cultivar	domesticated	FRA	winter	6-rowed	Northern_Europe
1061127	ERX2393476	BRIDGE	HOR_10184	Sample_1061127	Flamenco	cultivar	domesticated	FRA	winter	2-rowed	Northern_Europe
1061134	ERX2393469	BRIDGE	HOR_10191	Sample_1061134	Monix	cultivar	domesticated	FRA	winter	2-rowed	Northern_Europe
1061153	ERX2393452	BRIDGE	HOR_10208	Sample_1061153	Castel	cultivar	domesticated	FRA	winter	6-rowed	Northern_Europe
1061157	ERX2393448	BRIDGE	HOR_10222	Sample_1061157		landrace	domesticated	ITA	winter	2-rowed	Southern_Europe
1061165	ERX2393440	BRIDGE	HOR_10230	Sample_1061165		landrace	domesticated	ITA	winter	6-rowed	Southern_Europe
1061170	ERX2393435	BRIDGE	HOR_8475	Sample_1061170	Wi-Mut. 500 [mutant]	mutant		DDR	winter	6-rowed	Northern_Europe
1061186	ERX2393419	BRIDGE	HOR_10476	Sample_1061186	Danilo	cultivar	domesticated	DEU	winter	2-rowed	Northern_Europe
1061189	ERX2393416	BRIDGE	HOR_10538	Sample_1061189	Taylor	cultivar	domesticated		winter	intermedium
1061202	ERX2393403	BRIDGE	HOR_10595	Sample_1061202	Sonja	cultivar	domesticated	DEU	winter	2-rowed	Northern_Europe
1061243	ERX2393362	BRIDGE	HOR_21579	Sample_1061243	CAMARO	cultivar	domesticated	DEU	winter		Northern_Europe
1061246	ERX2393359	BRIDGE	HOR_21587	Sample_1061246	HASSO	cultivar	domesticated	DEU	winter		Northern_Europe
1061278	ERX2393329	BRIDGE	HOR_22147	Sample_1061278	Lunaris	cultivar	domesticated	DEU	winter	2-rowed	Northern_Europe
1061358	ERX2393256	BRIDGE	HOR_8688	Sample_1061358	Gerbel	cultivar	domesticated	FRA	winter	6-rowed	Northern_Europe
1061591	ERX2393027	BRIDGE	HOR_8898	Sample_1061591	Marko	cultivar	domesticated	DEU	winter	6-rowed	Northern_Europe
1061780	ERX2392842	BRIDGE	HOR_9257	Sample_1061780		landrace	domesticated	ITA	winter	6-rowed	Southern_Europe
1061847	ERX2392775	BRIDGE	HOR_9263	Sample_1061847		landrace	domesticated	ITA	winter	6-rowed	Southern_Europe
960485	ERX2396470	BRIDGE	HOR_19187	Sample_960485/	WONG	cultivar	domesticated	USA	winter		North_America
960493	ERX2396462	BRIDGE	HOR_19199	Sample_960493/	ER	cultivar	domesticated	FRA	winter		Northern_Europe
960506	ERX2396449	BRIDGE	HOR_19215	Sample_960506/	RUMA	landrace	domesticated	ROU	winter		Northern_Europe
960513	ERX2396442	BRIDGE	HOR_19221	Sample_960513/	KRZG.SCHLIEPHACKS X TIROLER	breeding_material	domesticated	DEU	winter		Northern_Europe
960520	ERX2396435	BRIDGE	HOR_19230	Sample_960520/	STRENGS X6H WG.	breeding_material	domesticated	DEU	winter		Northern_Europe
960541	ERX2396414	BRIDGE	HOR_19296	Sample_960541/	AKYUEREK 089	landrace	domesticated	TUR	winter		Near_East
960571	ERX2396386	BRIDGE	HOR_19415	Sample_960571/	AKYUEREK 046	landrace	domesticated	TUR	winter		Near_East
960574	ERX2396383	BRIDGE	HOR_19438	Sample_960574/	AKYUEREK 049	landrace	domesticated	TUR	winter		Near_East
960630	ERX2396327	BRIDGE	HOR_19539	Sample_960630/	CORRIENTE DE CONSUEGRA	landrace	domesticated	ESP	winter		Southern_Europe
960638	ERX2396319	BRIDGE	HOR_19546	Sample_960638/	CORRIENTE DE CONSUEGRA	landrace	domesticated	ESP	winter		Southern_Europe
960716	ERX2396243	BRIDGE	HOR_19856	Sample_960716/	AKYUEREK 088	landrace	domesticated	TUR	winter		Near_East
960782	ERX2396179	BRIDGE	HOR_20133	Sample_960782/	DANILO	cultivar	domesticated	DEU	winter		Northern_Europe
960805	ERX2396156	BRIDGE	HOR_20524	Sample_960805/	EBERSBACHER	cultivar	domesticated	DEU	winter		Northern_Europe
960827	ERX2396134	BRIDGE	HOR_20640	Sample_960827/	MARKO	cultivar	domesticated	DEU	winter		Northern_Europe
960835	ERX2396126	BRIDGE	HOR_20952	Sample_960835/	ENGELENS II	cultivar	domesticated	DEU	winter		Northern_Europe
960851	ERX2396110	BRIDGE	HOR_20967	Sample_960851/	SAMOBOR 6	cultivar	domesticated		winter
960914	ERX2396049	BRIDGE	HOR_15	Sample_960914/	Vindicat	cultivar	domesticated	GER	winter	6-rowed	Northern_Europe
961020	ERX2395947	BRIDGE	HOR_13469	Sample_961020/	Angora	cultivar	domesticated	DEU	winter	2-rowed	Northern_Europe
961057	ERX2395910	BRIDGE	HOR_13587	Sample_961057/	TAYLOR Y 446	cultivar	domesticated		winter
961113	ERX2395854	BRIDGE	HOR_13939	Sample_961113/	AUSLESE AUS 436	breeding_material	domesticated		winter	6-rowed
961140	ERX2395829	BRIDGE	HOR_14158	Sample_961140/	TRIXI	cultivar	domesticated	DEU	winter	2-rowed	Northern_Europe
961168	ERX2395801	BRIDGE	HOR_14343	Sample_961168/	FIRLBECKS WG	cultivar	domesticated	DEU	winter	6-rowed	Northern_Europe
961339	ERX2395634	BRIDGE	HOR_15349	Sample_961339/	FOUNDATION	cultivar	domesticated		winter
961359	ERX2395614	BRIDGE	HOR_15375	Sample_961359/	HUDSON	cultivar	domesticated		winter
961396	ERX2395577	BRIDGE	HOR_16184	Sample_961396/	AKYUEREK 006	landrace	domesticated	TUR	winter		Near_East
961408	ERX2395565	BRIDGE	HOR_16208	Sample_961408/	AKYUEREK 007	landrace	domesticated	TUR	winter		Near_East
961416	ERX2395557	BRIDGE	HOR_16677	Sample_961416/	MASSA	landrace	domesticated	AUT	winter		Northern_Europe
961425	ERX2395550	BRIDGE	HOR_16870	Sample_961425/	AKYUEREK 014	landrace	domesticated	TUR	winter		Near_East
961439	ERX2395536	BRIDGE	HOR_17124	Sample_961439/	ECKENDORFER VULKAN	cultivar	domesticated	DEU	winter		Northern_Europe
961449	ERX2395526	BRIDGE	HOR_17183	Sample_961449/	PROBSDORFER	cultivar	domesticated	AUT	winter		Northern_Europe
961495	ERX2395480	BRIDGE	HOR_17288	Sample_961495/	ENGELENS DEA	cultivar	domesticated	DEU	winter		Northern_Europe
961500	ERX2395475	BRIDGE	HOR_17292	Sample_961500/	STRENGS DOMINA	cultivar	domesticated	DEU	winter		Northern_Europe
961505	ERX2395470	BRIDGE	HOR_17299	Sample_961505/	DUNJA	cultivar	domesticated	DEU	winter		Northern_Europe
961511	ERX2395464	BRIDGE	HOR_17324	Sample_961511/	HELLMANN & TEILHABER	cultivar	domesticated	DEU	winter		Northern_Europe
961613	ERX2395364	BRIDGE	HOR_17617	Sample_961613/	NEUDORFER ST 14	cultivar	domesticated	DEU	winter		Northern_Europe
961685	ERX2395294	BRIDGE	HOR_17797	Sample_961685/	GUJAR	landrace	domesticated	IND	winter		Central_Asia
961692	ERX2395278	BRIDGE	HOR_17823	Sample_961692/	H8	breeding_material	domesticated		winter
961696	ERX2395274	BRIDGE	HOR_17829	Sample_961696/	MANCHURIA(2947)	cultivar	domesticated		winter
961729	ERX2395243	BRIDGE	HOR_17912	Sample_961729/	WONG	cultivar	domesticated		winter
961803	ERX2395169	BRIDGE	HOR_18258	Sample_961803/	FILIA	cultivar	domesticated	DEU	winter	2-rowed	Northern_Europe
961815	ERX2395157	BRIDGE	HOR_18431	Sample_961815/	EPIC	cultivar	domesticated	GBR	winter		Northern_Europe
961817	ERX2395155	BRIDGE	HOR_18434	Sample_961817/	GAULOIS	cultivar	domesticated	DEU	winter		Northern_Europe
961823	ERX2395150	BRIDGE	HOR_18458	Sample_961823/	MIRAJ	cultivar	domesticated		winter	6-rowed
961830	ERX2395145	BRIDGE	HOR_18483	Sample_961830/	PERU 2	cultivar	domesticated		winter	6-rowed
961844	ERX2395132	BRIDGE	HOR_18709	Sample_961844/	BARETTA	cultivar	domesticated	DEU	winter		Northern_Europe
961851	ERX2395125	BRIDGE	HOR_18724	Sample_961851/	ELEKTRA	cultivar	domesticated	DEU	winter		Northern_Europe
961859	ERX2395117	BRIDGE	HOR_18746	Sample_961859/	HARMONIKA	cultivar	domesticated	DEU	winter		Northern_Europe
961860	ERX2395116	BRIDGE	HOR_18748	Sample_961860/	VIOLA	cultivar	domesticated	DEU	winter		Northern_Europe
961863	ERX2395113	BRIDGE	HOR_18753	Sample_961863/	FRANCES	cultivar	domesticated	DEU	winter		Northern_Europe
961889	ERX2395087	BRIDGE	HOR_18860	Sample_961889/	BETHGE NACKT	cultivar	domesticated		winter
961895	ERX2395081	BRIDGE	HOR_18963	Sample_961895/	SCHLIEPHACK'S X TIROLER NACKTE	breeding_material	domesticated	DEU	winter		Northern_Europe
980853	ERX2395052	BRIDGE	HOR_4239	Sample_980853		landrace	domesticated	AUT	winter	6-rowed	Northern_Europe
980950	ERX2394966	BRIDGE	HOR_4363	Sample_980950	Kostek	cultivar	domesticated	POL	winter	6-rowed	Northern_Europe
980973	ERX2394948	BRIDGE	HOR_4387	Sample_980973	Intensiv 1	cultivar	domesticated	ROU	winter	6-rowed	Northern_Europe
980986	ERX2394936	BRIDGE	HOR_4432	Sample_980986	Vogelsanger Gold	cultivar	domesticated	DEU	winter	6-rowed	Northern_Europe
980991	ERX2394931	BRIDGE	HOR_4437	Sample_980991	Eckendorfer Vulcan	cultivar	domesticated	DEU	winter	6-rowed	Northern_Europe
980994	ERX2394929	BRIDGE	HOR_4439	Sample_980994	Firlbecks Regia	cultivar	domesticated	DEU	winter	6-rowed	Northern_Europe
981020	ERX2394905	BRIDGE	HOR_4541	Sample_981020	Weibulls 1100	breeding_material	domesticated	SWE	winter	2-rowed	Northern_Europe
981078	ERX2394856	BRIDGE	HOR_4680	Sample_981078	Hop	cultivar	domesticated	FRA	winter	6-rowed	Northern_Europe
981079	ERX2394855	BRIDGE	HOR_4682	Sample_981079	Astrix	cultivar	domesticated	FRA	winter	6-rowed	Northern_Europe
981087	ERX2394848	BRIDGE	HOR_4690	Sample_981087	Besbar	cultivar	domesticated	USA	winter	intermedium	North_America
981096	ERX2394840	BRIDGE	HOR_4698	Sample_981096	Catskill	cultivar	domesticated	USA	winter	intermedium	North_America
981169	ERX2394773	BRIDGE	HOR_7420	Sample_981169	Miraz-1	cultivar	domesticated	ROU	winter	6-rowed	Northern_Europe
981369	ERX2394660	BRIDGE	HOR_1115	Sample_981369	Breisgauer	cultivar	domesticated	GER	winter	6-rowed	Northern_Europe
981406	ERX2394628	BRIDGE	HOR_1345	Sample_981406	Zweizeilige aus Franken	cultivar	domesticated	GER	winter	2-rowed	Northern_Europe
981411	ERX2394624	BRIDGE	HOR_1350	Sample_981411	Rehschuetzer	cultivar	domesticated	GER	winter	6-rowed	Northern_Europe
981459	ERX2394584	BRIDGE	HOR_2047	Sample_981459	Dr. Grundmanns Wotan	cultivar	domesticated	GER	winter	6-rowed	Northern_Europe
981502	ERX2394546	BRIDGE	HOR_2298	Sample_981502	Beta 2 Soros	cultivar	domesticated	HUN	winter	2-rowed	Northern_Europe
981521	ERX2394529	BRIDGE	HOR_2449	Sample_981521	J-20	breeding_material	domesticated	YUG	winter	6-rowed	Northern_Europe
981524	ERX2394526	BRIDGE	HOR_2624	Sample_981524	Escourgeon de Grignon	cultivar	domesticated	FRA	winter	6-rowed	Northern_Europe
981549	ERX2394503	BRIDGE	HOR_3060	Sample_981549	J-16	breeding_material	domesticated	YUG	winter	6-rowed	Northern_Europe
981560	ERX2394495	BRIDGE	HOR_3069	Sample_981560	Ora	cultivar	domesticated	GER	winter	6-rowed	Northern_Europe
981582	ERX2394475	BRIDGE	HOR_3095	Sample_981582	Pennrad	cultivar	domesticated	USA	winter	intermedium	North_America
981604	ERX2394456	BRIDGE	HOR_3118	Sample_981604	Hudson	cultivar	domesticated	USA	winter	6-rowed	North_America
981628	ERX2394434	BRIDGE	HOR_3139	Sample_981628	Polong	cultivar	domesticated	USA	winter	intermedium	North_America
981632	ERX2394431	BRIDGE	HOR_3143	Sample_981632	Purdue 1101	breeding_material	domesticated	USA	winter	6-rowed	North_America
981649	ERX2394415	BRIDGE	HOR_3160	Sample_981649	Wong	cultivar	domesticated	USA	winter	intermedium	North_America
981689	ERX2394381	BRIDGE	HOR_3202	Sample_981689	J 20 (Belje)	breeding_material	domesticated	YUG	winter	6-rowed	Northern_Europe
981692	ERX2394378	BRIDGE	HOR_3205	Sample_981692	Fimbul II	cultivar	domesticated		winter	6-rowed
981699	ERX2394373	BRIDGE	HOR_3214	Sample_981699	Urbanowicki	cultivar	domesticated	POL	winter	6-rowed	Northern_Europe
981724	ERX2394350	BRIDGE	HOR_3241	Sample_981724	Ackermanns Tria	cultivar	domesticated	DEU	winter	2-rowed	Northern_Europe
981728	ERX2394346	BRIDGE	HOR_3245	Sample_981728	Engelens Dea	cultivar	domesticated	DEU	winter	6-rowed	Northern_Europe
981739	ERX2394336	BRIDGE	HOR_3258	Sample_981739	Leninakanskij	cultivar	domesticated	SUN	winter	6-rowed	Northern_Europe
981776	ERX2394305	BRIDGE	HOR_3321	Sample_981776		landrace	domesticated	UKR	winter	6-rowed	Northern_Europe
981812	ERX2394273	BRIDGE	HOR_3353	Sample_981812		landrace	domesticated	UKR	winter	6-rowed	Northern_Europe
981835	ERX2394252	BRIDGE	HOR_3375	Sample_981835		landrace	domesticated	RUS	winter	6-rowed	Northern_Europe
981841	ERX2394246	BRIDGE	HOR_3381	Sample_981841		landrace	domesticated	RUS	winter	6-rowed	Northern_Europe
981929	ERX2394169	BRIDGE	HOR_3457	Sample_981929		landrace	domesticated	RUS	winter	6-rowed	Northern_Europe
981951	ERX2394149	BRIDGE	HOR_3477	Sample_981951	Lagiewnicki	cultivar	domesticated	POL	winter	6-rowed	Northern_Europe
981952	ERX2394148	BRIDGE	HOR_3478	Sample_981952	Piast	cultivar	domesticated	POL	winter	6-rowed	Northern_Europe
981979	ERX2394126	BRIDGE	HOR_3500	Sample_981979	St. 39	breeding_material	domesticated	BGR	winter	6-rowed	Northern_Europe
981996	ERX2394110	BRIDGE	HOR_3518	Sample_981996	Beta Ketsoros	cultivar	domesticated	HUN	winter	2-rowed	Northern_Europe
982126	ERX2393995	BRIDGE	HOR_4219	Sample_982126		landrace	domesticated	AFG	winter	6-rowed	Central_Asia
1431883	ERX2275985	BRIDGE	BCC_34	Sample_1431883	IG 33036	landrace	domesticated	DZA	winter	6-rowed	North_Africa
1432097	ERX2275775	BRIDGE	BCC_236	Sample_1432097	IG 128085	landrace	domesticated	TUR	winter	6-rowed	Near_East
1432607	ERX2275279	BRIDGE	BCC_880	Sample_1432607	Hudson	cultivar	domesticated	USA	winter	6-rowed	North_America
1432674	ERX2275212	BRIDGE	BCC_947	Sample_1432674	Wong	cultivar	domesticated	CHN	winter		Far_East
1432681	ERX2275205	BRIDGE	BCC_1302	Sample_1432681	Angora	cultivar	domesticated	DEU	winter	2-rowed	Northern_Europe
1432702	ERX2275186	BRIDGE	BCC_1321	Sample_1432702	Astrix	cultivar	domesticated	FRA	winter	6-rowed	Northern_Europe
1432706	ERX2275182	BRIDGE	BCC_1325	Sample_1432706	Colonia	cultivar	domesticated	DEU	winter	6-rowed	Northern_Europe
1432708	ERX2275180	BRIDGE	BCC_1327	Sample_1432708	Dobla	cultivar	domesticated	ESP	winter	6-rowed	Southern_Europe
1432712	ERX2275176	BRIDGE	BCC_1331	Sample_1432712	Gaulois	cultivar	domesticated	FRA	winter	6-rowed	Northern_Europe
1433269	ERX2274992	BRIDGE	BCC_1517	Sample_1433269	Radical	cultivar	domesticated	RUS	winter	6-rowed	Northern_Europe
1433270	ERX2274991	BRIDGE	BCC_1518	Sample_1433270	Cyclon	cultivar	domesticated	RUS	winter	6-rowed	Northern_Europe
1433320	ERX2274941	BRIDGE	BCC_1569	Sample_1433320	Zweizeilige aus Franken	cultivar	domesticated	DEU	winter	2-rowed	Northern_Europe

## Sheet: S2
Table S2 Summary statistics of disease resistance traits in spring and winter barley across core, validation, and combined populations.
	Population	Spring		Winter
		PM	LR	PM	LR	RHY
resistance_fraction	selected	0.0506329	0.126761	1	0.152174	0.84
	unselected	0.084507	0	0.9375	0	0.56
range	selected	2.53-5.23	2.21-5.96	0.96-2.99	2.20-5.67	1.15-4.64
	unselected	1.80-7.25	3.52-6.42	1.34-3.65	3.10-6.78	0.99-7.53
mean	selected	4.02	3.79	1.85	3.94	2.18
	unselected	4.68	4.99	2.32	5.01	3.09
SD	selected	0.92	1.05	0.53	0.94	1.59
	unselected	0.94	0.67	0.52	0.92	1.58

## Sheet: S3
Table S3 Significant markers identified in genome-wide association studies for three disease resistance traits in training set (T), and the combined population (all)
group	growth habit	model	traits	SNP	Chr	Pos	P.value	effect
all	Spring	BLINK	PM	S1_3651128	1	3651128	1.54074e-07	-0.203916
all	Spring	BLINK	PM	S2_120212293	2	120212293	2.34465e-07	-0.249469
all	Spring	BLINK	PM	S4_571039041	4	571039041	3.27657e-16	0.844681
all	Spring	BLINK	PM	S5_533928159	5	533928159	1.42675e-09	0.213417
all	Spring	BLINK	PM	S5_667581803	5	667581803	1.50986e-08	0.493436
all	Spring	BLINK	PM	S6_35767795	6	35767795	2.42471e-10	-0.230449
all	Spring	GEMMA	LR	S1_8351033	1	8351033	4.32854e-07	0.309466
all	Spring	BLINK	LR	S2_28777269	2	28777269	4.58189e-08	0.174955
all	Spring	BLINK	LR	S5_610287983	5	610287983	8.68502e-09	-0.18642
all	Spring	BLINK	LR	S6_383923578	6	383923578	1.93421e-07	-0.13123
all	Spring	BLINK	LR	S7_558132649	7	558132649	6.45837e-08	-0.332523
all	Spring	BLINK	LR	S7_635350216	7	635350216	2.87712e-07	0.152639
T	Spring	GEMMA	LR	S2_28502728	2	28502728	1.64351e-07	0.282683
T	Spring	BLINK	LR	S6_367297836	6	367297836	5.89878e-12	0.222501
all	Winter	GEMMA	LR	S4_587156583	4	587156583	1.38195e-07	0.873463
all	Winter	GEMMA	LR	S4_587156599	4	587156599	1.38195e-07	0.873463
all	Winter	GEMMA	LR	S4_587156638	4	587156638	1.38195e-07	0.873463
all	Winter	GEMMA	LR	S4_587156645	4	587156645	1.38195e-07	0.873463
all	Winter	GEMMA	LR	S4_587156694	4	587156694	1.38195e-07	0.873463
all	Winter	GEMMA	LR	S4_587501151	4	587501151	1.38195e-07	0.873463
all	Winter	GEMMA	LR	S4_587529634	4	587529634	1.38195e-07	0.873463
all	Winter	GEMMA	LR	S4_587539795	4	587539795	1.68625e-07	0.865217
all	Winter	GEMMA	LR	S4_587826224	4	587826224	1.38195e-07	0.873463
all	Winter	BLINK	LR	S2_125338863	2	125338863	1.58316e-07	0.570824
all	Winter	BLINK	RHY	S3_2703644	3	2703644	2.68143e-08	0.355724
all	Winter	BLINK	RHY	S3_574661491	3	574661491	9.70684e-09	-0.368546
all	Winter	BLINK	RHY	S6_34168176	6	34168176	1.05051e-07	0.331525
T	Winter	BLINK	PM	S4_16115733	4	16115733	1.41654e-08	0.617472
T	Winter	BLINK	PM	S5_520669146	5	520669146	4.74941e-09	-0.528556
T	Winter	BLINK	LR	S2_17403981	2	17403981	3.95903e-08	0.775758
T	Winter	BLINK	LR	S7_614031486	7	614031486	6.34265e-08	0.385627
T	Winter	BLINK	RHY	S2_231613746	2	231613746	1.12007e-11	0.835096
